# Supplementary material for: Insights into the mechanism of a novel shockwave-assisted needle-free drug delivery device driven by in situ-generated oxyhydrogen mixture which provides efficient protection against mycobacterial infections
Source: J Biol Eng. 2017 Dec 12;11:48. doi: 10.1186/s13036-017-0088-x (PMC5727940; doi:10.1186/s13036-017-0088-x)
Supplement: Additional file 2: video 1. — Schlieren video of the blast evolution from the open end of the device. The initial oxyhydrogen fill pressure is 2.5 bars. (XSPF 564 bytes) [file 13036_2017_88_MOESM2_ESM.xspf]

<?xml version="1.0" encoding="UTF-8"?>
<playlist xmlns="http://xspf.org/ns/0/" xmlns:vlc="http://www.videolan.org/vlc/playlist/ns/0/" version="1">
	<title>Playlist</title>
	<trackList>
		<track>
			<location>file:///C:/Users/USER/Downloads/Supp%20video%201.avi</location>
			<duration>6000</duration>
			<extension application="http://www.videolan.org/vlc/playlist/0">
				<vlc:id>0</vlc:id>
			</extension>
		</track>
	</trackList>
	<extension application="http://www.videolan.org/vlc/playlist/0">
			<vlc:item tid="0"/>
	</extension>
</playlist>
